# Supplementary material for: External Validation of a Convolutional Neural Network for IDH Mutation Prediction
Source: Medicina (Kaunas). 2022 Apr 9;58(4):526. doi: 10.3390/medicina58040526 (PMC9025144; doi:10.3390/medicina58040526)
Supplement: Supplementary file 1 [file medicina-58-00526-s001.zip]

Archive with 1 entries (1 files):
- medicina-1631737-supplementary.xlsx
