# Supplementary material for: External Validation of a Convolutional Neural Network for IDH Mutation Prediction
Source: Medicina (Kaunas). 2022 Apr 9;58(4):526. doi: 10.3390/medicina58040526 (PMC9025144; doi:10.3390/medicina58040526)
Supplement: Supplementary file 1 [file medicina-58-00526-s001.zip › medicina-1631737-supplementary.xlsx]

## Sheet: Sheet1
ID	Real IDH	Predicted IDH	WHO grade	MRI manufacturer	Model	FLAIR slice (mm)	T2 slice (mm)	T1C slice (mm)	Magnetic Field (T)
p003	0	0	4	GE MEDICAL SYSTEMS	SIGNA Explorer	5	5	5	1.5
p005	1	1	4	GE MEDICAL SYSTEMS	SIGNA Explorer	4	4	3	1.5
p008	1	1	3	TOSHIBA	Vantage	5	5	2	1.5
p015	0	0	4	GE MEDICAL SYSTEMS	SIGNA Explorer	5	5	1	1.5
p016	1	0	2	GE MEDICAL SYSTEMS	GENESIS SIGNA	5	4.5	4.5	1.5
p026	0	1	4	GE MEDICAL SYSTEMS	SIGNA Explorer	4	4	2	1.5
p028	1	1	2	GE MEDICAL SYSTEMS	Optima MR360	4	4	2	1.5
p037	0	1	3	SIEMENS	MAGNETOM ESSENZA	5	5	2	1.5
p040	0	0	4	SIEMENS	MAGNETOM ESSENZA	3.2	3	1	1.5
p041	1	1	4	GE MEDICAL SYSTEMS	Optima MR450w	5	5	2	1.5
p043	0	0	4	GE MEDICAL SYSTEMS	Optima MR450w	5	1.4	1.4	1.5
p046	0	0	2	SIEMENS	MAGNETOM ESSENZA	3.2	3	1	1.5
p047	0	0	4	SIEMENS	MAGNETOM ESSENZA	4.5	5	4	1.5
p049	1	1	2	GE MEDICAL SYSTEMS	Optima MR360	4	4	2	1.5
p050	0	1	4	GE MEDICAL SYSTEMS	Optima MR360	4	4	4	1.5
p051	1	0	2	GE MEDICAL SYSTEMS	GENESIS_SIGNA	4	2	1.5	1
p052	1	1	3	SIEMENS	MAGNETOM ESSENZA	4	4	1.3	1.5
p103	1	1	4	SIEMENS	Aera	4	4	1	1.5
p106	0	0	4	TOSHIBA	Vantage	5	5	2	1.5
p121	0	0	4	GE MEDICAL SYSTEMS	Optima MR360	4	4	2	1.5
p126	0	0	4	GE MEDICAL SYSTEMS	GENESIS SIGNA	5	5	5	1.5
Abbreviations (in alphabetical order): FLAIR, Fluid-attenuated inversion recovery; IDH, isocitrate dehydrogenase; T, Tesla.
